# Supplementary material for: A Pilot Metabolomic Study on Myocardial Injury Caused by Chronic Alcohol Consumption—Alcoholic Cardiomyopathy
Source: Molecules. 2021 Apr 9;26(8):2177. doi: 10.3390/molecules26082177 (PMC8070378; doi:10.3390/molecules26082177)
Supplement: Supplementary file 1 [file molecules-26-02177-s001.zip]

Archive with 20 entries (15 files):
- molecules-1165985-supplementary/
- molecules-1165985-supplementary/molecules-1165985-supplementary proofed/
- molecules-1165985-supplementary/molecules-1165985-supplementary proofed/Supplementary Files/
- molecules-1165985-supplementary/molecules-1165985-supplementary proofed/Supplementary Files/.DS_Store
- molecules-1165985-supplementary/molecules-1165985-supplementary proofed/Supplementary Files/Figure S1.tiff
- molecules-1165985-supplementary/molecules-1165985-supplementary proofed/Supplementary Files/Figure S2.tiff
- molecules-1165985-supplementary/molecules-1165985-supplementary proofed/Supplementary Files/Figure S3.tiff
- molecules-1165985-supplementary/molecules-1165985-supplementary proofed/Supplementary Files/Figure S4.tiff
- molecules-1165985-supplementary/molecules-1165985-supplementary proofed/Supplementary Files/Figure S5.tiff
- molecules-1165985-supplementary/molecules-1165985-supplementary proofed/Supplementary Files/Supplementary Tables.pdf
- molecules-1165985-supplementary/molecules-1165985-supplementary proofed/__MACOSX/
- molecules-1165985-supplementary/molecules-1165985-supplementary proofed/__MACOSX/._Supplementary Files
- molecules-1165985-supplementary/molecules-1165985-supplementary proofed/__MACOSX/Supplementary Files/
- molecules-1165985-supplementary/molecules-1165985-supplementary proofed/__MACOSX/Supplementary Files/._.DS_Store
- molecules-1165985-supplementary/molecules-1165985-supplementary proofed/__MACOSX/Supplementary Files/._Figure S1.tiff
- molecules-1165985-supplementary/molecules-1165985-supplementary proofed/__MACOSX/Supplementary Files/._Figure S2.tiff
- molecules-1165985-supplementary/molecules-1165985-supplementary proofed/__MACOSX/Supplementary Files/._Figure S3.tiff
- molecules-1165985-supplementary/molecules-1165985-supplementary proofed/__MACOSX/Supplementary Files/._Figure S4.tiff
- molecules-1165985-supplementary/molecules-1165985-supplementary proofed/__MACOSX/Supplementary Files/._Figure S5.tiff
- molecules-1165985-supplementary/molecules-1165985-supplementary proofed/__MACOSX/Supplementary Files/._Supplementary Tables.docx
